# Supplementary material for: Effects of Training Programs on Decision-Making in Youth Team Sports Players: A Systematic Review and Meta-Analysis
Source: Front Psychol. 2021 May 31;12:663867. doi: 10.3389/fpsyg.2021.663867 (PMC8200496; doi:10.3389/fpsyg.2021.663867)
Supplement: Supplementary file 1 [file Table_1.XLSX]

## Sheet: Tactical
	EXPERIMENTAL					CONTROL
	PRE		POST			PRE		POST
Study name	Mean	SD	Mean	SD	n	Mean	SD	Mean	SD	n	Δ pre-post Exp	Δ pre-post CON			EXP	CON	Sessions (N)	Group (SESSIONS)
Gil-Arias et al (2016)	47.2	0.1	67.2	0.1	4	34.8	0.2	46.4	0.1	4	142.373	133.333	9.03955		42.3729	33.3333	22	>12
Gil-Arias et al (2019)	72.8	6.6	87.9	1.8	5	76.9	8.3	73.3	5.7	6	120.742	95.3186	25.4232		20.7418	-4.6814	11	<12
Panchuk et al (2018)a	46.2	5.4	50.2	4.5	5	50.5	5.8	50.8	2.2	4	108.658	100.594	8.06395		8.65801	0.594059	12	>12
Panchuk et al (2018)b	38.3	3.1	45.7	4.9	6	36	4.4	45.7	2.5	3	119.321	126.944	-7.6233		19.3211	26.9444	10	<12
Praxedes et al (2016)	0.75	0.15	0.85	0.14	9	0.76	0.15	0.64	0.23	9	113.333	84.2105	29.1228		13.3333	-15.7895	21	>12
Hohmann et al (2016)	60	3	66	4	10	57	3	61	2	10	110	107.018	2.98246		10	7.01754	6	<12
Fortes et al (2020)	0.67	0.07	0.75	0.08	17	0.66	0.08	0.65	0.08	16	111.94	98.4848	13.4555		11.9403	-1.51515	24	>12
					56					52
																	12
Praxedes et al (2018)					10					9	#DIV/0!	#DIV/0!	#DIV/0!		#DIV/0!	#DIV/0!

## Sheet: Technical
	EXPERIMENTAL					CONTROL
	PRE		POST			PRE		POST							EXP	CON
Study name	Mean	SD	Mean	SD	n	Mean	SD	Mean	SD	n	Δ pre-post Exp	Δ pre-post CON
Gil-Arias et al (2019)	64.2	8.1	75.1	3.3	5	65.2	9.5	67.4	3.6	6	116.978	103.374	13.604		16.9782	3.37423
Panchuk et al (2018)a	20.2	9.3	26.1	6.3	5	15.3	10.6	16.5	6.3	4	129.208	107.843	21.3648		29.2079	7.84314
Panchuk et al (2018)b	22.5	8.1	23	8.1	6	23.8	5.3	30.5	4.9	3	102.222	128.151	-25.929		2.22222	28.1513
Práxedes et al. (2016)	0.62	0.18	0.72	0.13	9	0.64	0.16	0.55	0.27	9	116.129	85.9375	30.1915		16.129	-14.0625
					25					22
Praxedes et al. (2018)					10					9	#DIV/0!	#DIV/0!	#DIV/0!		#DIV/0!	#DIV/0!
